# Supplementary material for: Transcriptomic meta-analysis identifies gene expression characteristics in various samples of HIV-infected patients with nonprogressive disease
Source: J Transl Med. 2017 Sep 12;15:191. doi: 10.1186/s12967-017-1294-5 (PMC5596944; doi:10.1186/s12967-017-1294-5)
Supplement: Supplementary file 3 — Additional file 3: Table S3A. All the DEGs in nonprogressors of the three types of samples. Table S3B. All the down-regulated DEGs in nonprogressors of the three types of samples. [file 12967_2017_1294_MOESM3_ESM.xlsx]

## Sheet: Table S3A
Table S3A: All the DEGs in nonprogressors of the three types of samples
EntrezID	Name	CombinedRP	AveLogFC
9086	EIF1AY	580.61	0.800405
246126	TXLNG2P	930.58	0.596989
23531	MMD	1092.11	0.317429
4753	NELL2	1075.15	0.267438
55544	RBM38	1942.46	0.220304
3119	HLA-DQB1	1205.88	0.217508
54855	FAM46C	1718.18	0.210897
11026	LILRA3	1869.95	0.208522
2935	GSPT1	1638.5	0.203931
6653	SORL1	1446.07	0.192771
7057	THBS1	2070.14	0.187822
9921	RNF10	2032.23	0.177001
1870	E2F2	2379.57	0.159332
5730	PTGDS	1746.15	0.149978
116496	FAM129A	2105.05	0.140523
9882	TBC1D4	2157.42	0.127719
57162	PELI1	1312.58	0.092675
55893	ZNF395	2458.17	0.091132
1236	CCR7	693.97	0.087221
10320	IKZF1	2090.63	0.055676
4069	LYZ	2287.91	0.043181
1880	GPR183	2240.2	0.022742
22918	CD93	2277.76	-0.046759
9289	GPR56	2680.03	-0.058673
51191	HERC5	1911.56	-0.088869
1514	CTSL1	1976.83	-0.098851
27065	D4S234E	1949.67	-0.110607
64135	IFIH1	2590.51	-0.111076
4599	MX1	1681.59	-0.121303
4940	OAS3	1847.12	-0.124417
250	ALPP	2211.56	-0.125276
50650	ARHGEF3	2540.04	-0.128482
1396	CRIP1	2093.18	-0.134323
80162	ATHL1	1882.57	-0.140926
7049	TGFBR3	1985.29	-0.148994
55601	DDX60	2495.7	-0.151174
10346	TRIM22	2546.11	-0.151664
51056	LAP3	2207.08	-0.155843
3949	LDLR	2415.8	-0.162323
923	CD6	2351.84	-0.169551
3065	HDAC1	2628.52	-0.171452
154	ADRB2	1302.27	-0.174777
54809	SAMD9	2342.22	-0.17804
677	ZFP36L1	2006.85	-0.189024
5686	PSMA5	2136.51	-0.192098
9404	LPXN	1968.9	-0.197352
6752	SSTR2	1747.34	-0.199627
1462	VCAN	2075.31	-0.200562
26030	PLEKHG3	2711.05	-0.204332
4600	MX2	1966.11	-0.209749
5551	PRF1	1238.03	-0.210183
8743	TNFSF10	2650	-0.212105
9235	IL32	1961.04	-0.213163
7494	XBP1	2234.22	-0.213442
4082	MARCKS	2255.41	-0.213754
7351	UCP2	1848.29	-0.216058
1675	CFD	995.55	-0.216275
1230	CCR1	2088.78	-0.217227
2633	GBP1	2070.89	-0.220146
55603	FAM46A	2583.42	-0.221876
10627	MYL12A	2690	-0.226948
4688	NCF2	2358.24	-0.23586
3315	HSPB1	2110.56	-0.242056
2180	ACSL1	1940.44	-0.242142
3431	SP110	2157.85	-0.244093
53637	S1PR5	1661.58	-0.244488
8548	BLZF1	2115.37	-0.244741
200315	APOBEC3A	1707.34	-0.24516
59	ACTA2	1154.78	-0.247721
3669	ISG20	2609.28	-0.253087
55163	PNPO	2676.07	-0.254456
10437	IFI30	1862.15	-0.25899
4615	MYD88	2663.38	-0.260212
9123	SLC16A3	2641.34	-0.261243
4938	OAS1	893.82	-0.263635
5698	PSMB9	2265.95	-0.266945
10096	ACTR3	2087.65	-0.268098
84790	TUBA1C	2307.74	-0.27634
7644	ZNF91	2024.31	-0.276832
3437	IFIT3	1237.85	-0.281481
4939	OAS2	1149.8	-0.282128
5721	PSME2	2741.63	-0.284866
2219	FCN1	2733.16	-0.284918
56935	C11orf75	2292.48	-0.286292
10376	TUBA1B	2331.51	-0.287506
7295	TXN	2072.64	-0.290836
432	ASGR1	2373.83	-0.291703
3108	HLA-DMA	2227.73	-0.296652
4258	MGST2	2627.28	-0.296935
5216	PFN1	2262.55	-0.298322
6352	CCL5	1550.81	-0.298597
79961	DENND2D	2520.39	-0.298711
6890	TAP1	2330.32	-0.299618
9985	REC8	2265.2	-0.302492
11151	CORO1A	2325.11	-0.30261
2357	FPR1	2317.35	-0.305444
914	CD2	1666.05	-0.306553
353514	LILRA5	1499.65	-0.307743
7277	TUBA4A	1485.54	-0.309769
6277	S100A6	1469.46	-0.309837
2950	GSTP1	2187.67	-0.311808
475	ATOX1	2631.7	-0.313984
3001	GZMA	1185.15	-0.314004
55505	NOP10	2172.5	-0.314385
8638	OASL	731.49	-0.315595
3695	ITGB7	1653.83	-0.318617
6282	S100A11	1402.02	-0.319249
55008	HERC6	468.9	-0.319668
51659	GINS2	2166.25	-0.320619
5920	RARRES3	1581.8	-0.320918
57418	WDR18	2345.45	-0.323325
11033	ADAP1	2588.44	-0.323972
6688	SPI1	2063.91	-0.325131
1973	EIF4A1	2489.57	-0.325933
91543	RSAD2	450.95	-0.328199
55819	RNF130	2423.21	-0.334773
8655	DYNLL1	1656.5	-0.334885
8673	VAMP8	2229.91	-0.33911
6130	RPL7A	1445.98	-0.339674
64761	PARP12	1144.13	-0.342666
9368	SLC9A3R1	1491.56	-0.343501
5610	EIF2AK2	838.91	-0.344359
1535	CYBA	2126.54	-0.345277
6280	S100A9	2206.86	-0.345416
8530	CST7	900.49	-0.359671
10561	IFI44	521	-0.363255
51316	PLAC8	1652.09	-0.363442
6902	TBCA	2763.65	-0.363661
2537	IFI6	646.03	-0.36378
55803	ADAP2	1955.42	-0.370216
3101	HK3	2710.18	-0.37514
54739	XAF1	759.79	-0.376717
10410	IFITM3	986.27	-0.376894
4502	MT2A	738.86	-0.378738
8519	IFITM1	1190.55	-0.380473
9377	COX5A	1687.72	-0.381634
29108	PYCARD	1992.37	-0.384172
929	CD14	2420.38	-0.389173
55577	NAGK	1639.59	-0.390799
51092	SIDT2	1547.21	-0.392172
10866	HCP5	1285.26	-0.39238
1890	TYMP	2092.75	-0.394692
1521	CTSW	1153.14	-0.397107
8337	HIST2H2AA3	1162.82	-0.399932
2896	GRN	1706.18	-0.404477
9450	LY86	1808.12	-0.40542
3725	JUN	2496.76	-0.406781
1512	CTSH	2423.63	-0.408076
4005	LMO2	980.35	-0.408473
3430	IFI35	1024.88	-0.414909
3965	LGALS9	1449.29	-0.420535
81030	ZBP1	700.78	-0.423206
10287	RGS19	1709.44	-0.423876
10964	IFI44L	296.89	-0.427484
2242	FES	2524.41	-0.430598
10549	PRDX4	1557.82	-0.435958
6036	RNASE2	421.7	-0.442343
5538	PPT1	1795.57	-0.460281
9381	OTOF	360.09	-0.464578
924	CD7	1520.78	-0.489744
7298	TYMS	1192.7	-0.491925
3113	HLA-DPA1	1992.11	-0.496091
3902	LAG3	618.23	-0.503929
26010	SPATS2L	278.23	-0.519912
3512	IGJ	704.39	-0.52245
644	BLVRA	623.86	-0.523236
9636	ISG15	259.82	-0.534496
54436	SH3TC1	2149.17	-0.53768
5790	PTPRCAP	517.46	-0.564886
3665	IRF7	762.54	-0.566041
4061	LY6E	260.35	-0.607156
9997	SCO2	982.28	-0.652977
952	CD38	562.8	-0.723494
26519	TIMM10	289.63	-0.804127
3429	IFI27	35.61	-0.948905

## Sheet: Table S3B
Table S3B: All the down-regulated DEGs in nonprogressors of the three types of samples
EntrezID	Name	CombinedRP	AveLogFC
3429	IFI27	35.6118	-0.9489
26519	TIMM10	289.632	-0.8041
952	CD38	562.8	-0.7235
9997	SCO2	982.279	-0.653
4061	LY6E	260.351	-0.6072
3665	IRF7	762.541	-0.566
9636	ISG15	259.818	-0.5345
644	BLVRA	623.862	-0.5232
3512	IGJ	704.386	-0.5225
26010	SPATS2L	278.231	-0.5199
3902	LAG3	618.225	-0.5039
3113	HLA-DPA1	1992.11	-0.4961
7298	TYMS	1192.7	-0.4919
9381	OTOF	360.09	-0.4646
6036	RNASE2	421.705	-0.4423
10549	PRDX4	1557.82	-0.436
10964	IFI44L	296.885	-0.4275
10287	RGS19	1709.44	-0.4239
81030	ZBP1	700.784	-0.4232
3965	LGALS9	1449.29	-0.4205
3430	IFI35	1024.88	-0.4149
4005	LMO2	980.352	-0.4085
1512	CTSH	2423.63	-0.4081
2896	GRN	1706.18	-0.4045
8337	HIST2H2AA3	1162.82	-0.3999
1890	TYMP	2092.75	-0.3947
51092	SIDT2	1547.21	-0.3922
55577	NAGK	1639.59	-0.3908
929	CD14	2420.38	-0.3892
29108	PYCARD	1992.37	-0.3842
9377	COX5A	1687.72	-0.3816
8519	IFITM1	1190.55	-0.3805
4502	MT2A	738.857	-0.3787
10410	IFITM3	986.274	-0.3769
54739	XAF1	759.785	-0.3767
3101	HK3	2710.18	-0.3751
2537	IFI6	646.028	-0.3638
6902	TBCA	2763.65	-0.3637
51316	PLAC8	1652.09	-0.3634
10561	IFI44	521.003	-0.3633
6280	S100A9	2206.86	-0.3454
1535	CYBA	2126.54	-0.3453
5610	EIF2AK2	838.914	-0.3444
64761	PARP12	1144.13	-0.3427
8673	VAMP8	2229.91	-0.3391
8655	DYNLL1	1656.5	-0.3349
91543	RSAD2	450.95	-0.3282
1973	EIF4A1	2489.57	-0.3259
11033	ADAP1	2588.44	-0.324
57418	WDR18	2345.45	-0.3233
5920	RARRES3	1581.8	-0.3209
51659	GINS2	2166.25	-0.3206
55008	HERC6	468.903	-0.3197
6282	S100A11	1402.02	-0.3192
8638	OASL	731.487	-0.3156
55505	NOP10	2172.5	-0.3144
475	ATOX1	2631.7	-0.314
2950	GSTP1	2187.67	-0.3118
6277	S100A6	1469.46	-0.3098
353514	LILRA5	1499.65	-0.3077
2357	FPR1	2317.35	-0.3054
11151	CORO1A	2325.11	-0.3026
9985	REC8	2265.2	-0.3025
6890	TAP1	2330.32	-0.2996
79961	DENND2D	2520.39	-0.2987
4258	MGST2	2627.28	-0.2969
3108	HLA-DMA	2227.73	-0.2967
432	ASGR1	2373.83	-0.2917
7295	TXN	2072.64	-0.2908
10376	TUBA1B	2331.51	-0.2875
56935	C11orf75	2292.48	-0.2863
2219	FCN1	2733.16	-0.2849
5721	PSME2	2741.63	-0.2849
4939	OAS2	1149.8	-0.2821
3437	IFIT3	1237.85	-0.2815
84790	TUBA1C	2307.74	-0.2763
10096	ACTR3	2087.65	-0.2681
5698	PSMB9	2265.95	-0.2669
4938	OAS1	893.821	-0.2636
9123	SLC16A3	2641.34	-0.2612
4615	MYD88	2663.38	-0.2602
10437	IFI30	1862.15	-0.259
3669	ISG20	2609.28	-0.2531
59	ACTA2	1154.78	-0.2477
200315	APOBEC3A	1707.34	-0.2452
3431	SP110	2157.85	-0.2441
4688	NCF2	2358.24	-0.2359
10627	MYL12A	2690	-0.2269
55603	FAM46A	2583.41	-0.2219
2633	GBP1	2070.89	-0.2201
1230	CCR1	2088.78	-0.2172
4082	MARCKS	2255.41	-0.2138
8743	TNFSF10	2650	-0.2121
5551	PRF1	1238.03	-0.2102
4600	MX2	1966.11	-0.2097
1462	VCAN	2075.31	-0.2006
5686	PSMA5	2136.51	-0.1921
54809	SAMD9	2342.22	-0.178
3949	LDLR	2415.8	-0.1623
51056	LAP3	2207.08	-0.1558
10346	TRIM22	2546.11	-0.1517
55601	DDX60	2495.7	-0.1512
50650	ARHGEF3	2540.04	-0.1285
4940	OAS3	1847.12	-0.1244
4599	MX1	1681.59	-0.1213
64135	IFIH1	2590.51	-0.1111
51191	HERC5	1911.56	-0.0889
